# Supplementary material for: First impressions of a financial AI assistant: differences between high trust and low trust users
Source: Front Artif Intell. 2023 Oct 3;6:1241290. doi: 10.3389/frai.2023.1241290 (PMC10579608; doi:10.3389/frai.2023.1241290)
Supplement: Supplementary file 2 [file Data_Sheet_2.csv]

Group_assignment	gender	gender_binary	age	characteristic_1	characteristic_2	characteristic_3	useful	automated	financial_savings	artificial	uncanny	manipulative	dangerous	overall_impression_sentiment	score_trust_in_automation	score_competence	score_understandability	score_intention_of_developers	score_eeriness	score_humanlikeness	score_intention_to_use	score_agency	score_propensity_to_trust	score_neurotizism	score_openess_to_experience
1	2	2	82	Künstliche intelligence	Finanzen	Sparen	0	0	1	0	0	0	0	0	3,5	4	2,5	3	3	2,2	4	5	3	1	3,33333333333333
4	2	2	82	Finanzberater	sparen	nicht ausgereift	1	0	1	0	0	0	0	4	3	2,75	3	3	3	2,8	2,5	3,66666666666667	3	3,33333333333333	3,33333333333333
4	2	2	81	Künstliche Intelligenz	Finanzberater	Objektiv	1	0	0	0	0	0	0	0	3,5	3,5	4	3,5	1,33333333333333	3	4	2,66666666666667	3,66666666666667	2	3,66666666666667
1	2	2	73	SYNTHETISCH	UNPERSÖNLICH	DERZEIT PRAXISFERN	0	0	0	1	0	0	0	3	3	3,75	3	3	3	2,4	1	4	2,66666666666667	2,33333333333333	3
4	2	2	72	-99	-99	-99	-99	-99	-99	-99	-99	-99	-99	-99	3	3,5	3,5	4	2	2,8	3,5	3,66666666666667	3	3,66666666666667	4,66666666666667
1	2	2	72	KI	Sicherheitsbedenken	Unübersichtlich	0	0	0	0	0	0	1	3	1	2,25	2,5	2,5	2,66666666666667	4	1,5	4,66666666666667	3,66666666666667	4	4
1	2	2	72	Fehlende Spontanität	Sparen überholt	Hack	0	0	0	0	0	0	1	3	3	3,75	5	2,5	3	1	2	5	3,33333333333333	2,66666666666667	3,33333333333333
4	1	1	72	Budgetplanung	Spannned	Praktisch	1	0	0	0	0	0	0	1	3,5	4	4	2,5	4,33333333333333	2,6	3,5	2,66666666666667	3,66666666666667	2,66666666666667	5
1	1	1	65	modern	überlegenswert	muss zuerst getestet werden	0	0	0	0	0	0	0	4	3	3	4	4	2,66666666666667	2	2,5	4	3,33333333333333	2,66666666666667	2,33333333333333
4	2	2	65	Unterstützung	Mithilfe	Fremdgesteuert	1	0	0	0	0	0	1	4	1,5	2,25	1	2	3,33333333333333	1,4	2	1,66666666666667	3	2,66666666666667	3,33333333333333
4	2	2	62	Glados	Sparen	Besser	0	0	1	0	0	0	0	4	4	4	4	4	2	2,2	3,5	3,33333333333333	3,33333333333333	2,33333333333333	2,66666666666667
1	1	1	62	Artificial Intelligence (AI)	User Experience (UX)	Optimizing finances	1	0	0	0	0	0	0	1	5	4,75	4,5	4	1,33333333333333	1,4	5	5	3,66666666666667	3,33333333333333	4,66666666666667
4	2	2	57	Standatdisiert	Automatisch	Unterstützung	1	1	0	0	0	0	0	1	4	4	4	4,5	2,33333333333333	2,6	4	3,66666666666667	3,33333333333333	2	5
4	1	1	52	Künstliche Intelligenz	Sparziele	gruselig	1	0	1	0	1	0	0	4	3	3,75	3	4	4,66666666666667	2,6	3	3,33333333333333	3	4	3
4	4		52	Future	Robo	I robot (der film)	0	0	0	1	0	0	0	0	3,5	3	3	3,5	4	2,8	3	4	3	3,33333333333333	5
1	2	2	47	kennst du das?	hast du erfahrungen gemacht?	ich bin eher skeptisch... aberneugirig	0	0	0	0	0	0	0	0	2,5	3,25	3,5	3	3	2	4	5	3,33333333333333	2	4
4	2	2	45	Mafia	Sparen ist ein veraltetes Konstrukt, das es im 20.Jhrdt gab	-99	0	0	0	0	0	0	0	3	1	1	1	1	3	1	1	1	3,33333333333333	3,33333333333333	5
4	2	2	43	unnötig	riskant	Überwachung	0	0	0	0	0	0	1	3	2	2,75	2,5	3	3,33333333333333	1,8	1	3	3,33333333333333	2,66666666666667	3,66666666666667
4	2	2	42	vorsicht	experimentell	riskant	0	0	0	0	0	0	1	3	2	2,75	3	1,5	2,66666666666667	4	3,5	2,66666666666667	2,33333333333333	4,66666666666667	1,33333333333333
4	2	2	42	Sparen	automatisch	System	0	1	1	0	0	0	0	0	4	3,75	4	3,5	1,33333333333333	2	3	3,66666666666667	4,33333333333333	4,33333333333333	4
1	2	2	41	automatisiert	spsren	faul	0	1	1	0	0	0	0	3	2,5	3,5	4	2,5	2	3	2	5	3,66666666666667	3,33333333333333	2,66666666666667
4	1	1	40	monotone Stimme	Spartipps	langsam	1	0	1	0	0	0	0	1	3,5	4	4	3,5	4	1,4	3,5	2	2,33333333333333	3,66666666666667	4,66666666666667
4	2	2	39	spooky	1984	Hilfe	-99	0	0	0	1	0	0	4	3	3,5	4	1	3,33333333333333	1	1	2,33333333333333	1,66666666666667	2,66666666666667	5
1	4		38	AI	automatisiert	finanz	0	1	0	0	0	0	0	0	3	3	4	4	2,33333333333333	2	1,5	4	3,66666666666667	2,33333333333333	3,66666666666667
1	1	1	36	Gruselig	Unwohlsein	Unsicher	0	0	0	0	1	0	1	3	2,5	2,75	3	3,5	4	1,2	1	2,33333333333333	2,66666666666667	3	4,33333333333333
4	1	1	36	unheimlich	unsympathisch	künstlich	0	0	0	1	1	0	0	3	2,5	3,75	3	3	4,33333333333333	1	3	3	3,66666666666667	4	4,66666666666667
1	2	2	34	Sparen	Finanzziel	Automatisiert	1	1	1	0	0	0	0	1	3,5	3,75	3	4	2,66666666666667	1,8	3,5	3,33333333333333	3,33333333333333	3,66666666666667	3
4	2	2	34	synthetisch	undurchsichtig	Phishing	0	0	0	1	0	0	1	3	1,5	2	2	2	3,66666666666667	1	1,5	2,66666666666667	3	2,33333333333333	4,33333333333333
1	1	1	33	Gruslig	Roboterstimme	Einfach sinnlos	0	0	0	0	1	0	0	3	1,5	2,25	2,5	2	5	2,4	1	5	2,66666666666667	3	4
4	2	2	33	Roboter	Automatisierung	Verwaltung	0	1	0	1	0	0	0	0	2	3,25	3,5	2,5	3	1,8	2	2,33333333333333	3	2,66666666666667	3,33333333333333
4	2	2	32	brauchbar	interessant	vielversprechend	1	0	0	0	0	0	0	1	3,5	3,5	3,5	3	4	1,4	3	3,33333333333333	2,66666666666667	2	5
4	2	2	32	Künstlich	Digital	Optimierend	1	0	0	1	0	0	0	1	2	2	1	1	3,66666666666667	1	2	3	2,66666666666667	2,66666666666667	4
4	2	2	32	Straßenahn	Autopilot	Elba	0	1	0	1	0	0	0	0	2,5	3,25	4	5	3	4,6	1,5	2,33333333333333	2,33333333333333	2	3,66666666666667
4	1	1	31	analytisch	konservativ	technisch	0	0	0	0	0	0	0	0	4	3,25	4	3	1,33333333333333	2	4	2,66666666666667	2,66666666666667	2,33333333333333	4,33333333333333
1	2	2	31	drei	Begriffe	spontan	0	0	0	0	0	0	0	-99	2,5	2,25	3	2	4	2	2	2,33333333333333	2,66666666666667	3,33333333333333	4
4	1	1	30	unnötig	überflüssig	-99	0	0	0	0	0	0	0	3	2	2,75	2,5	2	3,33333333333333	1,6	1	2,33333333333333	3,33333333333333	2,66666666666667	5
4	2	2	30	-99	-99	-99	-99	-99	-99	-99	-99	-99	-99	-99	3	3	2,5	3,5	3,66666666666667	1,6	3,5	3	3	2,66666666666667	3,66666666666667
1	1	1	30	künstliche Intelligenz	sparen	selbständig	0	1	1	0	0	0	0	0	2,5	3,75	4	3,5	4	1,6	1	4,66666666666667	2,66666666666667	2	4,66666666666667
1	2	2	29	Künstliche Intelligenz	Unterstützungssystem	Finanzielle Fitness	1	0	0	0	0	0	0	1	2,5	3,75	3	3,5	2	2,4	4	3,33333333333333	3,33333333333333	4,33333333333333	5
1	1	1	29	automatisch	Überwachung	Konto	0	1	0	0	0	0	1	3	3	4,5	1,5	1	1,33333333333333	1,8	2	4	4,33333333333333	4,33333333333333	4,33333333333333
1	1	1	29	fremd	technologisch	fortgeschritten	0	0	0	1	0	0	0	0	3	2,75	3	3,5	3,33333333333333	2,2	2,5	3,66666666666667	3,66666666666667	3,66666666666667	4,33333333333333
4	1	1	29	Künstlich	Fremd	Gefährlich	0	0	0	1	0	0	1	3	2	2,75	2	2,5	4	1,8	2	1,66666666666667	3	2,33333333333333	3,66666666666667
4	1	1	28	zusätzliche Finanz App	Sparen	Eigenartig	0	0	1	0	0	0	0	0	2,5	2,75	2,5	2,5	5	1	2,5	3,33333333333333	3,33333333333333	3	4
1	2	2	28	Datenhandel	Wenig Information	Kein persönlicher Nutzen	0	0	0	0	0	0	0	3	2	3,25	3,5	2	2,66666666666667	2,2	2	2	3	1,66666666666667	3,66666666666667
1	2	2	28	unsicher	one-fits-all	unkritisch	0	0	0	0	0	0	1	3	2	4	3,5	3	3	1	2,5	3,66666666666667	2	4,66666666666667	3,66666666666667
1	2	2	27	-99	-99	-99	-99	-99	-99	-99	-99	-99	-99	-99	3,5	3,75	3	4,5	4	3,6	3	4	3	2,66666666666667	3,66666666666667
1	2	2	27	automatisch	künstlich	einfach	0	1	0	1	0	0	0	0	3,5	3,25	3	4	1,66666666666667	1,4	2	3,66666666666667	2,66666666666667	2,66666666666667	4
4	1	1	27	verantwortung	geld	sparen	0	0	1	0	0	0	0	0	3	3	3	4	2,66666666666667	3	1,5	2,66666666666667	3	2	3,66666666666667
1	1	1	27	Analyse	Vorteil	Automatisierung	1	1	0	0	0	0	0	1	3	4	3,5	3,5	1,66666666666667	2	3	3,33333333333333	4,33333333333333	3,66666666666667	4,66666666666667
1	2	2	27	automatisch	sparen	AI	0	1	1	0	0	0	0	0	3	2,5	3,5	2	4	2	3	3,33333333333333	3	4	5
4	1	1	27	unnötig	-99	-99	0	0	0	0	0	0	0	3	2	2,75	2,5	3	3,66666666666667	1,4	1,5	3	2,33333333333333	3	4,33333333333333
4	1	1	27	künstliche Intelligenz	App	Bankkonto	0	0	0	0	0	0	0	0	3	3,5	3,5	3	3,66666666666667	1,2	2	3	2	4,33333333333333	5
1	1	1	26	künstlich	Unterstützung	Ansparverhalten	1	0	0	1	0	0	0	1	4,5	2,75	3	3	3	1,8	1,5	5	3,33333333333333	2,66666666666667	4,33333333333333
4	1	1	26	ROBOTER	Sparen	Automatisch	0	1	1	1	0	0	0	0	2,5	3	4	4,5	2	2,6	1,5	2,33333333333333	2,66666666666667	4	5
4	2	2	26	App	Finanzplaner	KI	0	0	0	0	0	0	0	0	4	4	4	3,5	2,33333333333333	2	1,5	3,66666666666667	3,33333333333333	2	3,66666666666667
1	2	2	26	Automatisierter Finanzcoach	Operiert autark	Einfache Sparmöglichkeit	1	1	1	0	0	0	0	1	2	3,25	3	3,5	2,33333333333333	4	3	4	2,33333333333333	3	3,66666666666667
4	1	1	26	Künstliche Intelligenz	Finanzcoach	automatisch	0	1	0	0	0	0	0	1	3	3,5	3	3	3,66666666666667	2	4,5	3	3,33333333333333	3	4,33333333333333
1	1	1	26	automatisches Sparen	Handy app	Künstliche Intelligenz	0	1	1	0	0	0	0	0	3	3,25	3	4	3	1,8	4	3,66666666666667	2,66666666666667	4,33333333333333	4
1	1	1	26	Entlastung	Hilfe	Planung	1	0	0	0	0	0	0	1	4	4,25	4,5	4,5	3,66666666666667	3	5	5	3,33333333333333	3	5
1	1	1	26	Siri	unheimlich	standardisiert	0	0	0	0	1	0	0	3	2	2,5	1,5	2,5	4,33333333333333	1,6	3	4	2,66666666666667	3,33333333333333	5
1	2	2	25	Künstlich	Berechnend	Sparhilfe	1	0	1	1	0	1	0	4	2,5	3	3	3,5	2,66666666666667	1,4	4	4,33333333333333	3,66666666666667	2	3,66666666666667
4	1	1	25	Sparziel	Künstliche Intelligenz	private Finanzdaten	1	0	1	0	0	0	0	1	3	3,25	3,5	4,5	3,33333333333333	2,2	3	3	3,66666666666667	2,66666666666667	4
4	1	1	25	sparen	Wochenziele	Bestätigung	0	0	1	0	0	0	0	1	2	3,25	3,5	3,5	3,33333333333333	1,6	2	3,33333333333333	3	3	4,66666666666667
1	1	1	25	Überflüssig	Komisch	Sinnlos	0	0	0	0	0	0	0	3	3,5	4	3	2,5	2,66666666666667	2	2	2,33333333333333	4	3	4
1	2	2	25	Datenkrake	Arbeitserleichterung	KI	1	0	0	0	0	0	0	1	2	4,5	4	2	2	2	3	3,66666666666667	2,66666666666667	2,33333333333333	4
1	1	1	25	selbstständig	autonom	Roboter	0	1	0	1	0	0	0	0	3,5	3,5	4,5	4	2,33333333333333	2,2	3,5	4,66666666666667	3	3,33333333333333	3,66666666666667
4	2	2	24	verdächtig	initeressant	hilfreich	1	0	0	0	0	0	0	4	3	3,25	4	3	2,66666666666667	2,8	3,5	3	3,33333333333333	1,66666666666667	3,66666666666667
1	1	1	24	zeitsparend	kümmert sich um alles	sollte man trotzdem immer kontrollieren	1	0	0	0	0	0	0	1	3,5	3,5	4	4	2	2,6	4	4,66666666666667	3,33333333333333	3	5
1	1	1	24	automatisiert	künstliche Intelligenz	Vinsnzunterstützung	1	1	0	0	0	0	0	1	3	3,5	2	3	2	1,2	3	4,66666666666667	3	4	3,66666666666667
4	1	1	24	unheimlich	trügerisch	beeinflussend	0	0	0	0	1	1	1	3	1	2	1,5	1,5	5	1	1	3	1,66666666666667	4,66666666666667	5
1	2	2	24	Künstlich	Unnötig	Undurchsichtig	0	0	0	1	0	0	0	3	1,5	2,75	2	2	3	2,8	2,5	2,66666666666667	2	3	4
1	1	1	24	Roboter	Satzmelodie	weiblich	0	0	0	1	0	0	0	0	3	3	3	3,5	3,33333333333333	1,6	2	3	2	4	4,33333333333333
4	2	2	24	Uncanny	Automatisiert	Analysetool	0	1	0	0	1	0	0	4	3	2,75	4	3	3,66666666666667	2,4	2	2,66666666666667	3	2,66666666666667	3,33333333333333
4	2	2	23	-99	-99	-99	-99	-99	-99	-99	-99	-99	-99	-99	2,5	3,25	3,5	3	3	1,2	2	2,66666666666667	3	1,66666666666667	3,66666666666667
1	2	2	23	Roboter	System	Automatisiert	0	1	0	1	0	0	0	0	2	2,75	2,5	3,5	3	1,2	2,5	3,33333333333333	2,33333333333333	2	4
1	1	1	23	Künstlich	Gruselig	Undurchsichtig	0	0	0	1	1	0	0	3	2	2,5	2	2	5	1	1	4	2,66666666666667	3	4,33333333333333
4	1	1	23	sketchy	Zukunft	Klaus Schwab	0	0	0	0	0	0	0	0	2,5	3,25	3	3	3,33333333333333	3,6	2	3	3,66666666666667	2,66666666666667	4,66666666666667
1	2	2	23	Kontrollverlust	Rückschritt	unnötig	0	0	0	0	0	0	1	3	1	1,75	2	1,5	5	1	1	4,33333333333333	1,66666666666667	2,66666666666667	4
4	1	1	23	gruselig	maschine	manipulation	0	0	0	1	1	1	1	3	1	2,5	2	1,5	5	2,2	1	3,66666666666667	2,33333333333333	3,33333333333333	5
1	1	1	23	AI	Einwilligungslos	Hintergrund	0	0	0	0	0	0	0	3	1	3	1,5	3	3	1,6	1	3,66666666666667	3,33333333333333	2	4,33333333333333
4	1	1	23	praktisch	hilfreich	nicht selbständig	1	0	0	0	0	0	0	1	3,5	3,25	3,5	2,5	2,66666666666667	2	1,5	3	2,33333333333333	3,66666666666667	4,33333333333333
4	2	2	23	unnötig	undurchsichtig	-99	0	0	0	0	0	0	0	3	2,5	2,75	2	3	3,66666666666667	1,2	1,5	3	2,66666666666667	4,33333333333333	4,33333333333333
4	2	2	23	Sparen	Automatisch	Algorithmus	0	1	1	0	0	0	0	0	4	3,25	4	4	2,33333333333333	1,2	2	2	3	2,33333333333333	3
4	1	1	23	Artificial Intelligence	Sparen	Hilfe	0	0	1	0	0	0	0	1	3,5	3,25	4	3	3,66666666666667	2,6	2,5	3	3,66666666666667	1,66666666666667	4
4	2	2	23	unheimlich	futuristisch	Betrug(sversuch)	0	0	0	0	1	0	1	3	2	3,25	1,5	2	4,66666666666667	2	2	3	2	3,33333333333333	4,33333333333333
1	1	1	23	Algorithmus	Berchnungssystem	Sparziel	1	0	1	0	0	0	0	1	2	4	4	3	2,66666666666667	2,6	1	2	2,66666666666667	4	4
4	1	1	22	Sparziele	Finanzmanagment	Automatisierung	1	1	1	0	0	0	0	1	4,5	4,5	5	5	2,33333333333333	1,8	2,5	2,66666666666667	4	2,66666666666667	3,33333333333333
1	1	1	22	automatisch	Sparziele	unkompliziert	0	1	1	0	0	0	0	1	3,5	3,5	3,5	4	3	2,2	4	3,66666666666667	3,66666666666667	3,66666666666667	4
4	1	1	22	Bank	Eigeninteressen	Vorsicht	0	0	0	0	0	0	1	3	3,5	3,5	4	4	2,33333333333333	1,6	2,5	3	3,66666666666667	3	4,66666666666667
4	1	1	22	Computerstimme	weiblich	manipulativ	0	0	0	0	0	1	1	3	4	4	4	4	3	2	4	4	2,66666666666667	3,33333333333333	5
4	1	1	22	Roboter	unkontrolliert	sparen	0	0	1	1	0	0	0	3	3	3	3	4	4	1,6	3,5	4	3	3,66666666666667	3,66666666666667
1	3		22	Siri	Blechern	Anrufbeantworter	0	0	0	0	0	0	0	0	2	2,25	3	2	4	1,8	1	3	2,66666666666667	4,66666666666667	4,66666666666667
4	1	1	22	Creepy	Misstrauen	eigenartig	0	0	0	0	1	0	0	3	1	3	2	3	4,33333333333333	2	1	3,66666666666667	2,33333333333333	3,33333333333333	4,66666666666667
1	1	1	22	automatisiert	Kontrolle	gruselig	0	1	0	0	1	0	0	3	4,5	4,25	4	4	4,33333333333333	2,4	3,5	5	3,33333333333333	3,33333333333333	4,33333333333333
4	2	2	22	Sparen	Hilfe	Automatisiert	1	1	1	0	0	0	0	1	4	4,25	4,5	4	2,33333333333333	1,8	3	2,66666666666667	4	3,66666666666667	3,66666666666667
1	1	1	22	Frau	Unterstuetzung	Kompetent	1	0	0	0	0	0	0	1	3,5	4	3,5	3	2,66666666666667	3,4	3,5	4,66666666666667	3,33333333333333	2,66666666666667	4,66666666666667
4	2	2	21	Unnatürlich	-99	-99	0	0	0	1	0	0	0	3	2	3	3	2,5	4	2	2	4	3,33333333333333	4	3,66666666666667
4	2	2	21	Innovativ	Erleichternd	Immer verfügbar	1	0	0	0	0	0	0	1	4	3	5	5	1,66666666666667	4,8	5	3	4,66666666666667	1,33333333333333	4,66666666666667
1	1	1	21	AI	unpersönlich	ungreifbar	0	0	0	0	0	0	0	3	1,5	3	3	3	4	1	2	4	2,66666666666667	3	4
1	1	1	21	künstliche Intelligenz	tut alles automatisch	kümmert sich um mein Geld	1	1	0	0	0	0	0	1	2,5	2,75	3	4,5	2,33333333333333	2,8	3,5	4	3,33333333333333	3,33333333333333	4,33333333333333
1	1	1	21	Sparen	Organisation	Effizient	1	0	1	0	0	0	0	1	4	3,75	4	4	1,33333333333333	2,6	4	4,66666666666667	3,66666666666667	2,66666666666667	5
4	2	2	21	KI	sparen	automatisiert	0	1	1	0	0	0	0	0	2	3	2,5	2	3,33333333333333	1,2	1,5	2,33333333333333	3,66666666666667	4	4,33333333333333
4	2	2	21	praktisch	ungetestet	Skynet	1	0	0	0	0	0	0	4	3	3,75	4	3	2,66666666666667	1,6	4	2,66666666666667	3,33333333333333	3	4,66666666666667
1	2	2	20	künstliche Intelligenz	Programm	Realitätsfern	0	0	0	0	0	0	0	0	2,5	2,75	2,5	2,5	3,66666666666667	1,2	3	3,33333333333333	2,66666666666667	3,66666666666667	4
4	2	2	20	Technisches Werkzeug	künstliche intelligenz	praktisch	1	0	0	1	0	0	0	1	2	3,5	3	2,5	3,66666666666667	1	3,5	2	2,66666666666667	3	4,66666666666667
4	1	1	20	Unnötig	Gruselig	Kontrolle	0	0	0	0	1	0	0	3	1,5	2,5	3	2,5	5	1,4	1	2,33333333333333	2,33333333333333	4	4,66666666666667
1	1	1	20	artificial intelligence	automatisch	weiblich	0	1	0	0	0	0	0	0	3,5	3,75	3,5	4	4	2,2	2	3	3	4	5
1	1	1	20	Gruselig	Unnötig	Nein	0	0	0	0	1	0	0	3	2,5	2,75	2	2	5	1	1	3	2,66666666666667	4	3,66666666666667
4	1	1	20	maschinell	erinnert an Siri	robotermäßig	0	0	0	1	0	0	0	0	3	3,25	2,5	3,5	4	1,6	2,5	2,66666666666667	3,33333333333333	3	4,66666666666667
1	2	2	20	interessant	Zukunft	Gruselig	0	0	0	0	1	0	0	4	3	4	4	2	4	2	4	4,33333333333333	4	4	4
4	2	2	20	Künstlich	Betrug	Kontrolle	0	0	0	1	0	0	1	3	3	2,75	2,5	3,5	3,33333333333333	1	2,5	3,66666666666667	3	3	4,66666666666667
1	2	2	19	Automatisiert	Selbstständig	ohne Kontrolle	0	1	0	0	0	0	0	4	1	2,75	3	2,5	3	1	2	4	3,66666666666667	3,33333333333333	4,66666666666667
1	2	2	19	interessant	künstlich	vertrauenserweckend	0	0	0	1	0	0	0	1	5	4,5	3,5	5	1,66666666666667	1,8	4	4,66666666666667	4,33333333333333	3	3
4	2	2	19	künstlich	unseriös	Algorithmus	0	0	0	1	0	0	0	3	2,5	2,5	4	3	4,33333333333333	1	1	3	2	3,66666666666667	4,66666666666667
4	1	1	19	KI	mechanisch	riskant	0	0	0	1	0	0	1	3	1	1,5	3,5	1,5	3,66666666666667	1,8	1	3	2,66666666666667	4,33333333333333	4,66666666666667
4	1	1	19	suspekt	Unsicherheit	-99	0	0	0	0	1	0	1	3	2	3,25	3,5	3	3,66666666666667	2,6	3	3,33333333333333	2,66666666666667	2,33333333333333	4,33333333333333
1	2	2	19	Künstlich	Unvertauenswürdig	Synthetisch	0	0	0	1	0	0	1	3	2	2,5	3	3	3,33333333333333	1,6	2,5	3,66666666666667	3	2,33333333333333	3,66666666666667
4	1	1	18	nicht vertrauenswürdig	undurchschaubar	berechnend	0	0	0	0	0	1	1	3	2	3	1	1	3,66666666666667	1,6	1	1,66666666666667	3	2,66666666666667	5
4	2	2	18	wissend	unbetont	überzeugend	0	0	0	0	0	0	0	0	3	3,75	4	3,5	2,33333333333333	2	4	4	3,33333333333333	3,33333333333333	4,66666666666667
1	1	1	18	Zielstrebig	neu	gruselig	0	0	0	0	1	0	0	4	3,5	3,75	4	3	4	3	3,5	4	3,66666666666667	3,66666666666667	2,33333333333333
1	2	2	17	Unzuverlässig	Kompliziert	Flexibel einsetzbar	0	0	0	0	0	0	0	4	1,5	2,25	3,5	3	3	1,4	1	4	2,33333333333333	3,33333333333333	3,66666666666667
4	1	1	17	Unnaturlich	Mechanisch	Gruselig	0	0	0	1	1	0	0	3	3,5	2	4	3,5	3	2	3,5	3,33333333333333	3	3,33333333333333	2
1	3		17	Roboter	Scam	Keine Kontrolle	0	0	0	1	0	0	1	3	1	2,5	1,5	2,5	4	1,4	1,5	4,33333333333333	3	3,66666666666667	4,66666666666667
1	2	2	17	Künstlich	Computer	Gefährlich	0	0	0	1	0	0	1	3	1,5	4,25	2,5	2	3	1,2	1,5	3	3,33333333333333	1,33333333333333	2,33333333333333
4	1	1	17	Roboter	Monotone Stimme	Risikolos	0	0	0	1	0	0	0	0	2	3	3	2,5	3,33333333333333	1,2	2,5	2,33333333333333	2,66666666666667	2,66666666666667	4
1	2	2	17	Mechanisch	Unabhängig	Risikobereit	0	0	0	1	0	0	0	0	2	2,25	1,5	3	2,33333333333333	1,8	1	4	3	1,33333333333333	2,33333333333333
1	1	1	17	Neu	Elektronisch	Gesteuert	0	0	0	1	0	0	0	0	3	2,75	2,5	3	4	1	2	4	2,66666666666667	4,66666666666667	4,33333333333333
